# Supplementary material for: Facile Doping and Functionalization of Molybdic Acid into Nanobiochar to Enhance Mercury Ion Removal from Water Systems
Source: Nanomaterials (Basel). 2024 Nov 7;14(22):1789. doi: 10.3390/nano14221789 (PMC11597330; doi:10.3390/nano14221789)
Supplement: Supplementary file 1 [file nanomaterials-14-01789-s001.zip]

Archive with 1 entries (1 files):
- nanomaterials-3225153-supplementary.pdf
